# Supplementary material for: The identification and deletion of the polyketide synthase‐nonribosomal peptide synthase gene responsible for the production of the phytotoxic triticone A/B in the wheat fungal pathogen Pyrenophora tritici‐repentis
Source: Environ Microbiol. 2019 Nov 21;21(12):4875–86. doi: 10.1111/1462-2920.14854 (PMC6915911; doi:10.1111/1462-2920.14854)
Supplement: Supplementary file 2 — Appendix S2: Supporting Information [file EMI-21-4875-s002.mgf]

BEGIN IONS
TITLE=280.1178_4.13
RTINSECONDS=248.35965
PEPMASS=280.117764388757 534651936.0
CHARGE=1+
50.97774918 583451.6875
51.82927232 508882.25
51.95511864 523461.75
55.01843355 1739557.25
57.29830091 501550.3125
59.21966224 545947.5
59.59919672 630226.25
60.06552152 518314.34375
60.75096997 546485.6875
60.97318114 558010.625
61.13151751 499120.375
63.01727751 507772.15625
64.9107446 578227.0
67.43737253 613500.75
70.02933856 1079980.625
70.87244612 612476.875
73.05293525 1244534.0
74.06051404 3722055.75
88.43068548 746880.0625
91.05501897 1750260.25
93.07035811 826487.125
95.04957211 1050538.875
102.0553854 7228504.5
103.0544066 4143677.5
104.0711435 1164207.625
105.0702619 7489460.0
109.0651742 1171624.125
115.054328 4007610.25
117.0702648 1413249.75
119.0494271 1566093.5
121.0653088 1946784.125
123.0441196 705700.75
128.5705247 693902.75
131.0490461 5540002.0
132.0567583 1013230.6875
133.0645405 17245054.0
143.0496903 2882398.5
145.06481 1079411.5
146.0599129 963676.4375
147.0441509 1836412.25
149.0594915 5414594.0
151.0752925 2190191.0
156.0813134 1073522.625
159.0446006 2655836.5
160.0517762 2374947.25
161.059454 14191431.0
162.0676463 908654.0625
163.0395388 2061705.25
174.0912405 1077386.125
176.070021 3846842.0
177.0546981 4258622.0
178.0625857 1337867.0
179.0706898 856496.1875
184.0761232 912276.3125
187.0763633 718985.3125
188.0703356 873022.375
189.0549936 1430476.375
190.0635555 824670.875
192.0659109 2984675.75
193.0504138 1147230.875
202.0870144 2885981.25
203.0946995 2079348.125
213.0783779 1298376.75
216.0664538 2207080.5
220.0605522 1723495.75
230.0817182 1929302.375
END IONS
BEGIN IONS
TITLE=281.1180_4.55
RTINSECONDS=268.883022
PEPMASS=280.117767033776 40430252.0
CHARGE=1+
53.02983121 40165.75390625
53.25651195 32630.966796875
55.0184321 114704.0
59.04953557 57886.8046875
64.21609275 40740.3203125
68.65416097 41860.203125
70.02905884 99948.7109375
72.04473319 59902.2109375
73.05263726 123881.5625
74.06038995 336226.5625
79.05452247 94244.375
80.9441511 47616.5234375
81.07033619 98092.9140625
83.16101007 39466.1875
86.06035363 74211.6484375
91.05452468 211645.515625
93.06992992 75046.7421875
95.04956961 117205.8515625
102.055016 543211.9375
103.0546637 246980.90625
104.0706398 218462.671875
105.0699511 969967.375
115.0545663 248121.078125
119.0494239 96604.0078125
120.0809615 48891.0390625
121.064674 80373.6640625
123.0441164 68497.9765625
129.0696776 60988.4140625
131.04933 410373.09375
132.0574744 108676.6953125
133.0647748 1029537.1875
135.0802278 56692.85546875
137.0595389 73062.1171875
141.0698671 70390.96875
143.0488752 169343.953125
144.05688 84461.53125
145.0648062 109636.3671875
146.0959067 72699.828125
147.0441471 126310.4609375
148.0759533 74017.7265625
148.292351 44533.48046875
149.0599078 366294.6875
149.2604066 47355.51171875
151.0751622 336870.75
158.0968424 83871.15625
159.0436453 170856.515625
160.051772 201542.484375
161.0597538 1107987.625
162.0666638 96576.8203125
163.0385474 165791.96875
174.0912359 101773.421875
175.0383017 76070.0703125
176.0706408 301518.40625
177.0550286 419212.15625
178.062581 153724.46875
179.0706851 102655.625
184.0749342 89863.34375
186.0914489 74959.3984375
187.0387527 53817.22265625
188.0703307 153501.921875
189.0549886 138764.171875
190.0623081 79275.8515625
192.0656543 231099.109375
193.0491369 142918.640625
202.0854196 199356.828125
203.0942629 207475.640625
205.0854524 63679.41015625
207.0646456 58943.28515625
213.0783723 65216.9609375
214.0625222 73065.1953125
216.0651924 255964.265625
220.0605464 177604.34375
226.1916027 47737.578125
230.0800574 104356.8359375
231.0894905 78969.1640625
262.1083384 57109.84765625
280.1172971 74174.734375
END IONS
BEGIN IONS
TITLE=280.1179_4.82
RTINSECONDS=289.402764
PEPMASS=280.117834879494 508573600.0
CHARGE=1+
50.61417086 463983.0
50.99535543 405276.9375
51.68079524 453212.71875
52.857944 441532.1875
54.16658225 457824.0
55.01843152 1101491.0
57.03412478 708534.0
65.03888568 518084.5625
69.03416218 463853.75
70.0290581 860096.75
72.04473243 1019682.875
75.82038336 582752.0625
79.05452164 1548702.125
85.17833302 480360.25
89.56566003 480898.78125
89.84443921 570697.6875
91.05464328 2806159.0
93.06992894 978805.3125
95.0495686 923632.1875
97.09123385 437689.71875
102.0549885 3250052.5
103.054678 2635333.0
105.0700061 6717135.5
107.049244 3114810.75
115.0546169 2970553.25
117.0702605 2071883.5
119.0494227 1519944.875
120.08084 2552511.75
121.0646727 953460.4375
123.0441151 747713.4375
128.0618838 638924.75
129.0696762 974217.25
130.0654947 2110911.75
131.085803 3122435.5
132.0812221 798370.0
133.0648203 11127009.0
134.0602304 1152603.75
135.0802264 1830013.625
141.0699299 2588564.5
143.0488737 1720413.625
145.0648047 1590105.875
146.0599075 1316358.0
147.0441455 1256060.25
148.0391313 11715401.0
149.0600054 1794970.875
151.075287 2433704.0
158.0598861 2765995.75
159.0807411 2038745.5
160.0757757 1915016.75
161.0597359 8022827.0
162.0549232 1372507.625
163.0750748 1712449.5
169.0650946 814233.375
174.0552971 1621691.25
176.0705285 10082290.0
177.055144 1511865.5
178.0862411 1724876.0
179.0703587 2550894.75
187.0751431 2085069.125
188.0701647 2448530.0
189.0907761 4389419.0
191.057661 1184160.5
192.0658589 3850543.0
202.0502329 1757959.25
203.094692 1213263.0
203.4740035 742000.625
208.0970329 4020980.75
216.0664458 798388.0
220.0961501 1109070.0
223.1324085 627071.9375
262.1083357 601463.3125
END IONS
BEGIN IONS
TITLE=280.1177_5.09
RTINSECONDS=309.919512
PEPMASS=280.117755648083 1829715328.0
CHARGE=1+
52.80987197 1649521.375
54.24719929 1745351.875
55.01843267 3790468.5
56.01834659 1790265.625
57.43860913 1663907.5
59.06610671 1698589.125
61.33508865 1663862.25
70.02933744 4070853.25
72.04473394 3470838.25
75.65879877 2127534.5
79.05485658 3397288.25
80.76729881 1822424.375
87.49654651 2023049.375
91.05460553 8037809.5
93.07035663 4027550.25
95.0495706 3418809.25
100.2709878 2038517.375
102.0554699 11112876.0
103.0546759 11925999.0
103.6870966 2624183.5
105.0699977 28687342.0
107.0493477 4905689.5
115.0546275 14661104.0
116.0623714 2926155.0
117.0702629 6603270.5
119.0857724 4808721.5
120.0809627 2803974.75
121.0653069 5699142.0
123.0441176 4278469.0
129.0696789 7593529.0
130.064794 4124718.75
131.0854897 13818486.0
133.0648055 30882328.0
135.0809736 4218032.0
137.0595403 3287136.75
140.2716453 2296884.5
141.0701925 10330251.0
143.0488288 9895919.0
144.0568815 4268106.0
145.0648077 5943233.0
145.2630131 2501134.5
146.0967456 3766469.0
147.0805108 4363198.5
148.0390196 17730932.0
149.0600085 6930309.5
151.0753341 11518094.0
156.0803863 4500409.5
158.0600901 5151038.0
159.0808247 15972950.0
160.075779 4568231.5
160.2430064 2524262.5
161.059733 34097656.0
162.0549266 4348262.5
163.0750782 2740091.75
169.0640558 3396433.5
174.0912377 7565516.0
175.0756438 3188437.25
176.0705315 17073626.0
177.0540307 7500183.0
178.0862448 4614270.0
179.0706495 30768342.0
184.0761203 3998751.0
186.0914508 2195342.25
187.0751471 6302026.5
188.0703326 4868638.0
189.0907402 4980342.0
191.057665 4131758.25
192.0659078 8634537.0
202.085649 7476110.5
203.0946963 5249213.0
205.6897899 2125536.75
208.0970285 6465355.0
236.1688545 2082756.75
242.1520044 2090682.125
END IONS
BEGIN IONS
TITLE=280.1179_5.38
RTINSECONDS=320.168448
PEPMASS=280.117864006355 473109248.0
CHARGE=1+
50.65278018 421354.96875
54.12955149 416781.40625
54.30388798 478960.1875
55.01843129 987281.625
58.38181199 427541.21875
63.50348886 519104.03125
63.65830098 470796.0
68.5364394 489564.125
68.63663084 503753.40625
70.02933568 782708.625
70.75772191 451636.0
72.04473212 741134.0
72.36708165 466782.21875
73.05263618 1626762.125
79.0545213 1675882.875
85.4391128 564495.875
91.05450422 3754693.5
93.07035429 1423661.25
95.0495682 1572980.5
102.0555484 4853321.5
103.0546809 2423664.75
105.0699449 9622994.0
107.0493457 2436061.0
115.0545067 3424370.5
117.07026 2082579.5
119.0856908 7166493.5
120.0809597 1443162.375
121.0650618 2359168.5
123.0441145 1992983.375
129.0696757 1669400.75
130.0647908 1251020.375
131.0491408 4037850.5
133.0647384 9215923.0
135.0802258 1141286.375
137.0230238 615134.8125
141.069865 2174251.5
143.0487948 2960759.0
144.0568778 735980.1875
145.0648041 1763084.0
146.0607439 1220970.375
147.0805071 1613619.5
148.0391663 3899583.0
149.0599921 3360777.0
151.0750842 4360639.0
157.0641557 751128.375
158.0600861 1214586.625
159.0807404 2281236.5
160.075775 1185062.25
161.0596453 12866585.0
162.0676397 1077871.375
163.038545 1212459.125
164.0341386 585527.6875
169.0650938 725464.5625
174.0912333 1892127.375
175.0624591 678322.9375
176.0704327 3920231.25
177.0548391 4722243.0
178.0862403 1291819.625
179.0704972 10313664.0
184.0761157 991861.5
186.0914461 946690.8125
187.0751423 1590820.5
188.0703279 1756833.375
189.0907354 1175026.125
191.0576601 1296415.125
192.065903 2210052.0
196.7150906 556241.6875
201.7998908 563810.3125
202.050232 2200107.25
203.0946912 1730247.0
208.0970232 1311991.5
216.1025922 1028986.75
220.0961492 948393.6875
231.0894871 664277.1875
231.8693424 545846.625
241.5509879 537303.625
242.5419802 626721.75
249.4920998 617667.1875
294.8357663 520337.78125
295.2274358 541510.1875
END IONS
BEGIN IONS
TITLE=280.1178_5.60
RTINSECONDS=340.864938
PEPMASS=280.117835916111 817021888.0
CHARGE=1+
58.08618224 837948.0
70.49879264 841304.375
72.04473397 877351.375
72.38781319 976463.3125
73.05263805 1140087.5
74.06038032 1907043.0
81.07033707 1365655.5
91.05460557 3363535.0
95.04957064 4259545.5
95.19914113 987907.0625
102.0550787 5183679.0
103.054705 3232032.25
105.0699946 14398507.0
109.0651725 1736586.625
115.054565 4252343.0
117.070263 1743591.75
119.0494252 1687885.125
121.0646753 2060771.25
123.080331 5191835.0
128.0618866 1095955.875
129.069679 1590014.5
131.0494075 3693822.5
133.0647465 35316676.0
137.0595404 2503311.0
141.0698686 1772203.0
143.0488768 1743985.75
145.0648078 3418116.5
146.0599106 1562211.875
147.0805109 1993931.375
148.039223 3446102.5
149.0600086 3973937.5
151.0753006 6371584.0
157.0641597 1195054.125
158.0600902 2514281.5
159.067426 1640670.375
160.0517737 2517492.5
161.0597012 31985682.0
162.0549266 2442864.75
170.0607419 1252021.25
173.0600431 1844024.0
174.0912378 2651361.25
175.0624636 2312345.25
175.623941 1074891.75
176.0706388 2186640.5
177.0540307 2227809.0
178.0625829 1973876.25
179.0706871 2720590.75
184.0761204 3772083.25
185.0593764 2063441.625
186.0914509 3390576.75
187.0630151 4120385.75
188.0703152 5379090.0
202.0857646 5137854.5
203.093324 1020144.5625
212.0702411 1307621.75
213.0783746 1348053.375
214.0862873 1375916.5
216.0649108 13055116.0
218.0816276 6654804.5
230.0817147 1570492.875
231.089493 1840536.75
274.5637382 967337.125
END IONS
BEGIN IONS
TITLE=280.1181_6.22
RTINSECONDS=371.632122
PEPMASS=280.118089659862 61369548.0
CHARGE=1+
55.01843062 165109.140625
57.55002499 54657.95703125
57.84281893 49886.85546875
61.26272019 63389.6953125
63.36789232 69906.09375
65.23456056 54072.671875
70.02933483 217901.828125
73.05263529 108441.3828125
74.06037752 91612.890625
74.22080885 48955.12109375
79.05485363 56455.21484375
80.11968789 53595.28515625
81.070334 79481.2890625
81.81858654 54260.51171875
91.05454963 491008.46875
93.07035315 93468.640625
95.04912765 64712.96484375
98.88485493 51888.19140625
101.8237142 62342.515625
102.0550305 360336.75
103.0547011 120840.046875
105.069977 934677.0
107.0493437 214862.859375
115.0545379 451301.625
117.070499 284199.75
119.0858178 522437.25
121.0647647 351401.09375
123.044113 125201.0859375
129.0696741 220080.875
130.0647892 135139.171875
131.0855422 712098.4375
132.0567513 107331.671875
133.0647479 1688374.5
141.0697028 663476.625
144.0569333 667138.3125
145.0644341 463704.46875
147.0441147 299267.71875
148.0392174 183714.453125
149.0597251 302900.25
151.0752845 201179.609375
156.0803805 191433.0
157.0650871 175307.25
158.0600842 158662.734375
159.0806702 1288829.625
160.0755867 445301.0625
161.059672 1285419.875
162.0674581 599584.5625
169.0650918 267009.9375
173.0470832 174493.15625
174.0910776 476999.75
175.0987064 123605.7890625
176.0703039 303146.09375
177.0548063 312645.96875
179.070402 416517.625
184.0761448 323804.84375
187.0751401 120347.4765625
188.0703256 278660.375
192.0659006 112247.96875
201.0421881 174883.46875
202.0501629 298116.25
203.0933163 233693.21875
214.0862792 206104.09375
216.0647583 349875.84375
230.0814453 334375.09375
231.089482 569287.25
END IONS
BEGIN IONS
TITLE=280.1180_6.55
RTINSECONDS=392.15874
PEPMASS=280.117963697436 139997568.0
CHARGE=1+
53.77553282 110761.3359375
55.01843061 267259.0625
55.3190086 102849.46875
56.44300326 115269.0859375
57.03412384 277327.34375
57.22782281 129322.8515625
64.50793369 118858.6171875
66.88021263 106071.5234375
70.02933482 181480.578125
72.0450212 307370.09375
73.05263528 142409.515625
74.06059856 1130940.375
79.05485362 475768.59375
81.07033399 395098.09375
83.17395462 153768.671875
88.72081376 152755.71875
91.05441085 908676.3125
93.07035314 347259.96875
95.04945894 1252691.25
102.0553256 1273507.625
103.0547011 587825.8125
105.0703143 3534803.25
106.1190608 147418.34375
107.0493437 182082.015625
107.7274002 133553.5625
109.0651684 288163.46875
115.0542696 650111.5625
116.062367 218590.640625
117.0702585 375151.65625
118.0651752 191208.0625
119.085768 481734.34375
121.0646707 195460.34375
123.0808064 1358408.875
129.0700545 769359.75
130.0654925 253774.71875
131.0856888 529758.75
132.0574708 279592.8125
133.0645318 4384539.5
134.0602282 180615.109375
135.0809686 307689.71875
136.0757704 245927.6875
137.060296 439624.15625
141.0706577 187417.109375
143.0488714 197733.625
144.0568761 147821.296875
145.0648023 456207.28125
146.0600408 616813.9375
147.0805053 433205.71875
148.0392174 261959.21875
149.0600029 297772.25
150.5413718 137673.765625
151.0749524 2287007.5
156.0803805 222237.171875
157.0650871 223217.078125
158.0600842 186975.765625
159.0807385 551279.875
160.0517676 538193.1875
161.0594113 4479791.0
162.0676377 245350.1875
163.0395301 417304.4375
164.1069302 127615.578125
173.0600366 181228.828125
174.0908467 828423.8125
175.099805 318366.34375
176.0706321 388489.6875
177.054024 318973.03125
178.0625762 294484.59375
179.0706803 501970.84375
179.6504251 125838.3203125
180.6214074 136715.4375
184.0761134 511161.46875
185.0832458 217733.296875
185.5881161 129441.2578125
186.0914439 212080.359375
188.0703256 445372.8125
189.0784045 167433.125
192.0659006 530368.375
193.0491317 235259.96875
202.0869329 958061.8125
203.0946887 398094.4375
206.1166319 869663.625
212.0716974 190284.765625
213.0783665 337037.8125
214.0862791 324856.8125
216.0663314 782036.6875
218.0818392 172405.171875
220.0961465 219653.140625
230.081706 513877.9375
231.0894842 297037.34375
END IONS
BEGIN IONS
TITLE=280.1170_6.90
RTINSECONDS=412.733484
PEPMASS=280.118089106848 68408864.0
CHARGE=1+
54.70475218 63201.17578125
60.22476176 60387.5859375
61.00728093 65748.4453125
66.84806526 55181.19921875
67.24530037 61956.44140625
70.02933449 150296.78125
74.02414318 399444.78125
79.05451995 128302.5546875
84.04467154 279938.5625
88.03965997 968010.625
91.05461726 2189208.5
105.0700021 904316.1875
116.0344022 419184.6875
117.0702243 407212.5625
119.085767 10381016.0
121.0653018 122664.2265625
123.0441124 121261.0546875
129.0696735 171234.0
133.0649243 849585.0625
134.0447458 1340678.375
147.0804176 1876957.75
148.0392166 95013.5546875
149.0600022 148391.71875
151.0752837 297014.59375
151.320355 69472.84375
154.0496129 118721.6875
156.0813043 80745.0078125
159.0797864 123407.421875
160.0757723 103580.9921875
161.0598594 827598.5625
162.0676369 73964.84375
164.2495686 71380.2109375
174.0912304 304906.71875
175.0635545 89471.015625
176.0706313 133855.0
177.3974686 79397.609375
178.0862373 93337.625
179.0706794 203950.046875
182.0443701 523718.25
184.0761125 97354.9453125
188.1070186 95352.09375
189.0919651 95898.390625
202.0856404 204027.953125
206.1170727 129766.109375
213.8784883 81713.375
216.1025885 156522.40625
238.92033 71841.0546875
259.5060955 114591.6484375
266.5957966 83707.484375
280.1172882 89475.7421875
END IONS
BEGIN IONS
TITLE=280.1178_7.35
RTINSECONDS=444.08679
PEPMASS=280.117923591648 197041936.0
CHARGE=1+
53.03917048 191094.984375
54.31053002 156064.0625
55.05482852 538763.3125
58.63050224 174567.796875
63.37315579 208565.140625
65.03913444 213254.3125
69.03389025 387987.875
71.91905601 190399.703125
75.5353782 234699.375
78.03431051 250077.625
79.05452169 808524.25
81.07033539 667343.75
83.04964791 392662.375
88.55185879 213141.875
91.05459462 1312751.0
93.07035474 519559.25
94.02923467 506767.46875
95.04949535 1577858.25
96.04463392 219315.109375
103.0542068 355222.15625
104.0499996 247089.796875
105.0700326 1371163.25
107.0493455 404199.5625
108.0446151 228733.8125
109.0651703 347604.34375
115.0545626 681861.6875
116.062369 270748.5
117.0702605 751010.9375
119.08577 465368.28125
120.0809603 794806.6875
121.0653044 448218.3125
122.02415 1052243.625
122.3090003 224079.140625
123.0803649 386994.96875
124.0389893 441698.21875
129.0702342 1679235.0
130.0654948 564145.8125
131.0856911 485307.84375
131.6439734 230026.03125
132.0805024 654398.1875
133.0647906 1301230.75
134.0602305 446792.46875
135.0437573 305642.1875
140.0340464 932246.9375
141.0698657 567118.0625
143.0732145 261925.6875
144.0568786 261473.046875
145.0648048 491785.125
146.0599076 797702.0625
147.0805078 395740.125
148.0759519 991347.1875
149.0600055 318854.1875
150.0547274 267340.75
151.0752871 316394.34375
156.0811186 1644004.875
157.0650898 339116.21875
158.0723368 315177.6875
159.0807412 347383.125
160.0758577 1132052.0
161.0830835 899247.0625
162.0549233 310307.21875
169.0525873 429448.25
170.0447192 2695376.25
171.0800566 226883.53125
172.076453 250894.765625
174.0912342 876302.25
176.0706352 487786.78125
177.0786056 700562.5
178.0873681 342206.3125
179.0945466 235814.109375
180.1022708 469862.75
182.0443439 1918194.125
184.0756295 1100844.25
185.083203 1396014.5
188.0703288 843458.125
189.0784078 755965.5
190.0498825 405271.84375
192.1012485 366458.25
202.0853341 1016858.1875
203.0946922 969241.875
208.0971808 1085411.625
212.0702367 992533.5625
213.0781355 3542692.75
216.1025933 457535.84375
230.0820012 1011193.0
231.0878225 756256.1875
234.1121027 322125.09375
244.0967358 1285229.0
280.1172944 667938.125
END IONS
BEGIN IONS
TITLE=278.1022_8.13
RTINSECONDS=486.158652
PEPMASS=278.10231943557 215618496.0
CHARGE=1+
50.66560256 241190.171875
55.01843098 502825.5625
58.91250355 258568.625
68.01348379 506291.75
69.66949049 293964.0625
72.04501274 2458535.0
74.96555016 299633.84375
79.05452086 768470.75
81.07033453 936620.75
83.01413038 283172.0
91.05460272 1319997.5
93.07035376 997448.5625
100.0395285 419254.28125
103.054187 1983046.625
105.0699155 2577804.0
107.0493444 777439.4375
109.0651691 963702.1875
115.0545614 1344739.875
117.0702593 1267604.625
119.0494215 975570.3125
121.0646868 1918974.25
123.0803636 437185.09375
129.069675 1231155.625
130.0654934 421193.75
131.0491864 2616750.75
132.0564999 1431001.25
133.0647497 3492605.75
135.0437559 528731.25
137.0595361 601741.25
144.080597 1747768.625
145.0648033 1315319.5
146.059906 556392.5
148.0392183 553479.4375
149.059965 2407030.25
151.0752855 413935.71875
157.0650881 675597.625
158.0600853 590185.9375
159.0436421 1031718.1875
160.0517687 1214252.625
161.059612 5565119.5
162.0549216 926926.0
167.0701602 693052.5625
172.0752896 1535532.875
173.0837893 1250999.75
174.0912324 474410.34375
175.0382982 404696.28125
176.0706333 689557.4375
177.0551423 1082075.625
178.0625774 696280.125
179.0705461 1926415.0
181.0133926 489389.65625
184.0761146 641955.375
186.0551421 2942274.5
187.0387488 408078.96875
188.0703268 807484.25
189.0784058 561946.4375
190.0853425 1348425.5
191.0576591 861674.875
196.0730139 522404.5625
200.0704983 1554371.875
201.0785674 2098711.5
202.0856427 1256349.625
204.0656938 912170.4375
205.0367154 757589.125
214.0489963 4208310.0
216.0649378 466162.28125
218.0818406 884787.5625
219.0885971 470514.53125
228.0662271 428506.71875
229.0739312 428702.5625
230.0800527 463421.46875
232.060312 717181.9375
247.0842357 577956.375
END IONS
BEGIN IONS
TITLE=278.1024_9.03
RTINSECONDS=547.959384
PEPMASS=278.102261896293 6908692.0
CHARGE=1+
50.35225006 6783.1958007813
55.01843076 19342.775390625
56.38754931 6826.873046875
58.49365299 6794.1240234375
61.52663147 6360.154296875
63.56592199 7279.7080078125
64.5010557 8018.8666992188
66.51191656 7965.1733398438
67.0548331 9346.6904296875
69.03388925 9147.130859375
70.02905713 16279.072265625
72.04473143 18326.162109375
79.05485383 25466.615234375
91.05457164 49631.65234375
93.07035339 24689.005859375
95.04956729 27955.478515625
102.0555534 40209.66796875
103.0547013 37087.203125
105.0700007 119537.2578125
107.049344 30483.8203125
109.0284525 17780.4609375
115.0544806 42696.65625
117.0702589 36669.234375
119.0857683 27258.8984375
120.0809585 13677.8994140625
121.0646638 56404.35546875
123.0441134 31843.171875
127.0386852 18786.0625
129.0703697 36113.94921875
130.0654929 26188.35546875
131.0492963 57419.78515625
133.0647958 127892.765625
135.0809689 18896.484375
137.0595355 12093.4609375
141.0698636 33495.14453125
143.0488718 28297.3359375
143.6592579 11184.75
144.0568765 11685.1484375
144.639084 8001.3022460938
145.0648027 23998.697265625
146.0599055 16794.599609375
147.0805057 22392.1796875
148.0392483 51221.68359375
149.0596483 43419.85546875
151.0753739 48403.87890625
156.0803809 14821.6416015625
158.0600846 17612.09765625
159.0807389 30444.6015625
160.0757735 19991.8046875
161.0597047 141584.953125
162.0549209 12483.5322265625
163.0750726 14872.4921875
174.0912317 20588.646484375
175.0756377 13683.44921875
176.0704626 41358.80859375
177.0551416 30557.53125
178.0862386 9680.5546875
179.0705202 127822.5703125
184.0761139 19441.76171875
185.0832463 12287.248046875
187.0751405 21363.078125
188.0703261 19528.029296875
189.054984 10031.572265625
191.0576583 21029.384765625
192.0659011 20433.3515625
194.0834571 8859.9658203125
202.0502301 30842.294921875
203.0949492 38828.3359375
208.0970212 16317.5732421875
220.0976954 13403.541015625
231.0894849 19124.80078125
END IONS
BEGIN IONS
TITLE=282.1335_4.76
RTINSECONDS=281.15319
PEPMASS=282.133585035376 82322848.0
CHARGE=1+
50.97498658 82279.1875
53.03917098 83443.9765625
54.62005364 77840.8125
56.59592601 80986.765625
57.6235866 83430.6328125
63.46127912 85838.5
63.92937676 82114.1015625
64.51088352 83378.65625
64.76270868 85325.1953125
69.3233596 91739.90625
70.0290588 119701.3046875
75.16785538 82694.0
76.13314247 94566.0
79.05449707 667143.75
79.158277 87357.3359375
80.47896287 84003.4765625
81.07033614 132236.328125
82.11204261 86033.3046875
86.41159269 89206.0546875
91.05455602 815045.0
93.07035561 243719.21875
102.0550234 734257.5
105.0699555 969603.25
107.0493179 870282.1875
115.0545637 350475.78125
117.0701916 1312721.375
119.0857515 972001.8125
121.0646739 382695.4375
128.0618851 264440.875
129.0696775 313823.21875
130.0647926 174933.015625
131.0856923 417892.78125
132.0444739 683222.5
133.0648913 974441.25
135.0801074 530996.125
142.0650618 206660.59375
143.0853885 310643.78125
144.0806583 272211.71875
145.0647292 1540660.5
146.0724648 222260.71875
147.0804399 2059463.375
148.0759532 149403.21875
149.059144 246778.75
160.0756273 696078.4375
161.0597219 1352715.875
162.0911238 294176.78125
163.0749266 682700.3125
165.0912212 215186.65625
171.1044646 175820.296875
172.1117804 345730.96875
174.0672766 158250.703125
175.0755079 584491.375
176.0706368 185992.671875
177.0551458 97907.0390625
179.0695488 128844.78125
179.985431 97192.1171875
186.0914488 234300.859375
187.0994125 266651.09375
189.0904311 491775.75
190.0859164 312556.25
191.1065083 207778.984375
192.1010038 628489.5625
200.0711946 232541.5625
204.1016409 220770.40625
205.1105217 134075.625
218.083372 108045.4140625
264.1219105 113270.890625
294.1193301 136256.8125
END IONS
BEGIN IONS
TITLE=282.1336_6.40
RTINSECONDS=383.908668
PEPMASS=282.133598901484 295006880.0
CHARGE=1+
50.12010758 255648.578125
53.12076939 250301.84375
55.01843137 278722.75
55.74835541 259899.265625
60.92196458 264822.0
61.44981527 255669.421875
67.05457347 396699.03125
67.82636697 286606.15625
69.03416198 764687.875
69.17034959 263801.5625
69.38196415 276652.8125
72.04473222 881679.875
74.06037852 635418.625
79.05452141 996783.125
81.07031652 3590177.25
91.0545783 8484643.0
93.07035442 1402675.625
95.04950685 7016542.5
102.0549887 11268870.0
105.0699976 1085140.875
107.0492807 3506947.75
111.0446457 423913.3125
112.0765919 397764.34375
115.0545622 904624.25
117.0701855 5900390.5
119.0857696 1333151.0
121.0646325 1590235.25
124.0396439 1451490.25
126.0552132 730018.75
128.0625707 642034.9375
129.0703712 833381.6875
130.0780551 1812922.0
131.0856906 664023.125
133.0648435 805556.8125
135.080226 1255954.25
138.0186353 1115422.375
139.0389489 3085114.5
143.0853867 552095.4375
144.0806564 752365.1875
145.0646653 6470687.0
146.0724629 812393.1875
147.0805073 1065847.375
154.0496157 622139.4375
156.0813072 1160397.5
157.0650892 444729.0
158.0968402 1122101.5
160.0767355 715459.1875
161.0598198 1338177.625
163.075086 2381937.75
170.0962856 2827842.0
171.1044166 3152395.75
172.0603988 783185.375
179.0706827 701538.5
181.0861663 1281587.25
186.0914464 882322.0625
187.0994101 1330087.625
194.0808951 536247.25
END IONS
BEGIN IONS
TITLE=298.1287_2.98
RTINSECONDS=177.54372
PEPMASS=298.128512661821 14128479.0
CHARGE=1+
53.79404937 9307.8017578125
54.58618918 14099.646484375
55.01843088 22851.939453125
56.19310362 11146.021484375
59.6456907 9667.5517578125
60.35817204 10700.177734375
67.05457288 16831.421875
68.6841093 10121.46875
72.04468896 247691.296875
79.0544656 55114.20703125
83.04960519 92181.734375
91.05460255 21178.158203125
93.0702239 63342.52734375
97.06492765 35938.5
100.0393876 58271.12890625
105.0699649 59816.29296875
107.0855477 139505.59375
109.0284136 282902.78125
111.0806657 109848.53125
118.0498921 128666.84375
121.0646713 32965.30078125
123.0810108 23156.341796875
125.0599018 42410.08203125
133.1011108 115998.0234375
135.0801378 184894.25
137.0960635 40343.90234375
139.0748944 21591.51953125
143.0853854 31052.33203125
145.064803 21272.91015625
149.0962529 45660.6484375
151.0390497 1009011.25
153.090391 48646.64453125
159.080409 86076.5546875
161.095599 115183.6171875
163.0750053 275475.25
177.0908603 205464.328125
179.1069197 101178.796875
180.0656001 25818.29296875
181.0860542 131451.828125
187.0751409 34700.46875
189.090734 21547.56640625
191.0701814 51155.96484375
195.1015637 20964.20703125
203.0933172 48811.26171875
205.0853569 183784.296875
207.1013793 45300.6015625
223.0959876 210094.34375
233.0811319 53383.03515625
251.0916594 281959.15625
END IONS
BEGIN IONS
TITLE=298.1283_3.44
RTINSECONDS=208.51965
PEPMASS=298.128301064866 12519952.0
CHARGE=1+
52.6091856 11428.138671875
55.3436003 13282.55859375
55.85825553 12528.318359375
67.87433457 14557.232421875
72.04473361 18228.388671875
72.5961871 13592.79296875
73.05293375 26498.7890625
73.22941111 12538.5830078125
74.06037995 49158.15625
86.06035413 19964.75390625
91.05419313 14932.673828125
94.43695552 13647.2998046875
102.0550414 61214.88671875
103.0542084 31954.58203125
104.0711414 27422.802734375
105.0699996 34972.80078125
107.0855936 18986.98046875
118.0505814 16567.1953125
119.0494246 17518.697265625
123.0439587 108790.8203125
131.0494069 31053.828125
133.064834 177625.546875
134.0602326 30302.169921875
135.0802286 38754.22265625
137.0595397 17626.03125
143.0488761 18136.451171875
145.0648071 14725.98828125
146.0599099 35156.90625
147.0805101 30162.845703125
148.0759542 44773.62890625
149.0600078 54369.5703125
151.0753072 273493.46875
159.0807437 28019.169921875
160.0517729 24820.171875
161.059538 237644.125
162.0547593 162829.359375
163.0631027 567429.4375
176.0705421 427338.8125
177.0539511 116903.2890625
178.062582 33038.546875
179.0581883 41391.04296875
181.0861697 20145.861328125
187.0994137 18713.951171875
188.0715547 35699.25390625
192.0657675 825315.3125
194.0807536 383713.25
203.0945119 123490.3828125
208.0970275 21044.25390625
216.0649434 23128.755859375
220.0960505 73086.0546875
END IONS
BEGIN IONS
TITLE=298.1283_3.75
RTINSECONDS=229.074522
PEPMASS=298.128361265721 71153736.0
CHARGE=1+
50.00723746 75409.6953125
51.04737066 75563.8828125
60.05801601 76264.9140625
74.98032705 90442.9609375
75.46880882 72806.1171875
77.19973599 80599.7578125
78.57742516 83417.1796875
87.93164207 79699.671875
90.19718576 83495.0
98.82473849 77870.296875
102.4580711 93646.546875
103.0547043 129831.4375
105.0705102 243884.484375
107.0493471 263350.0625
108.5828651 97815.234375
109.7330633 86644.609375
115.0545643 100457.1953125
117.5752091 116700.40625
120.080962 242650.171875
122.0835475 101688.0703125
130.0653802 484534.3125
131.0494067 371837.8125
133.0648235 729636.8125
134.0602325 273593.15625
135.0809729 224423.25
136.0614753 157474.046875
143.0488759 110019.2109375
145.0648069 247851.65625
147.08051 219223.3125
148.039168 2697095.5
149.0470647 218108.875
150.0547296 126243.4296875
151.0752893 146881.515625
158.060015 814222.375
159.0436461 391223.84375
161.0598256 1088027.25
162.0549257 190639.90625
164.0341418 197746.984375
171.0800592 102744.9453125
174.0912367 172900.765625
176.0705378 3731758.5
177.0551468 239746.921875
178.0862438 345934.65625
179.070686 180609.796875
187.0763593 131806.65625
188.0703316 342690.90625
189.0904766 615817.875
192.065834 1578498.0
202.08701 188266.28125
203.0946951 374399.96875
205.0868461 194014.234375
207.1013849 194001.015625
208.096921 3918140.5
214.1115382 102875.078125
220.0961535 162052.234375
224.0916496 101350.59375
229.9725336 95119.3046875
236.9054088 100524.328125
293.6678125 103514.8046875
END IONS
BEGIN IONS
TITLE=298.1285_4.04
RTINSECONDS=239.331204
PEPMASS=298.128286336297 21842972.0
CHARGE=1+
51.08993789 18448.841796875
53.89971808 17597.013671875
55.01843018 41280.99609375
61.6171207 17376.21875
64.02303245 19036.53125
68.14345898 17324.521484375
69.22548221 17272.75
70.0818822 28104.28125
72.04473067 52686.97265625
72.6795508 19987.09765625
74.06037692 30409.29296875
79.7790306 18390.365234375
81.07033335 87788.1171875
83.01305326 25437.087890625
90.57979863 23054.759765625
91.05460139 39065.1328125
95.04912689 21897.78125
102.0550373 36172.44921875
103.0542042 41891.625
104.0706337 30380.427734375
105.0700946 131817.546875
107.0493428 68534.6171875
109.0651675 24310.859375
111.0807173 20092.01953125
111.9220337 21180.142578125
115.0545598 47887.2421875
118.0499684 34444.94140625
119.085767 36279.953125
120.0809573 46857.53515625
121.0646698 64333.23046875
123.0803618 86696.6640625
129.0703684 25100.0234375
130.0654915 45540.32421875
131.0856878 67924.765625
133.0647817 262994.53125
134.0602272 41025.9140625
135.0809675 44483.94921875
136.0622224 24093.177734375
137.0595341 29370.578125
139.0756703 57555.73828125
141.0698621 25006.072265625
141.684404 22124.546875
144.0568749 41415.79296875
145.0648012 77483.59375
148.0392226 324304.28125
149.0597473 107018.1328125
151.0751407 289565.9375
158.060041 104601.96875
159.0805174 311509.875
160.0757718 71936.3828125
161.0597022 299792.9375
162.0672634 128532.25
163.0749898 209902.3125
176.0705801 558193.3125
177.0908148 573382.1875
178.0862367 76609.4296875
179.0695426 87348.71875
185.0832443 37174.57421875
187.07507 207544.34375
188.0703241 70276.765625
189.0907316 91081.5859375
191.070179 69047.46875
192.065751 788058.625
193.0860187 43856.61328125
194.0808176 131099.234375
202.0856398 90254.0625
203.0944108 536216.1875
205.0854308 277713.53125
208.0969271 473105.5
233.0810356 221231.8125
234.1120968 66009.328125
251.0917872 88198.609375
252.1212484 21486.556640625
262.1063172 25022.138671875
274.5723547 25625.2578125
END IONS
BEGIN IONS
TITLE=300.1439_4.69
RTINSECONDS=280.37457
PEPMASS=298.128617853841 155387296.0
CHARGE=1+
51.09461241 126979.5703125
55.01842914 284847.375
58.17044504 118400.1875
59.04974754 252956.390625
59.78441042 113072.421875
61.83326705 123813.3359375
67.05483112 291058.5625
69.03388721 254460.375
71.37928538 143231.3125
79.0548515 414467.09375
81.07033182 334159.15625
84.23826731 151993.96875
85.92498456 175950.0
91.05459765 825346.5625
93.0699249 431854.375
95.04956448 553925.875
105.0699573 1210054.375
107.0856034 1973397.25
109.1012962 1051080.5
117.070227 1134087.0
119.0857079 1616010.375
121.0646675 664302.9375
123.0803595 620047.8125
129.0703659 280284.78125
131.085675 930856.5
133.101177 5673026.5
135.0801761 3730915.5
137.0595315 640418.1875
143.0853777 1269985.25
145.064665 975225.3125
147.0803957 2571660.5
149.0961665 1190296.5
151.0751947 1358797.75
159.0806504 2571283.0
161.0956029 8510760.0
163.074997 3820970.0
171.0796303 810680.6875
173.0600319 468533.03125
177.0908001 4163156.75
179.1070404 606929.4375
187.0750626 1973589.625
189.0906541 5300466.5
191.0701754 621092.5625
205.0854379 3313799.25
215.0699404 2082824.5
233.0810503 2394663.0
234.1120924 175541.703125
251.0915577 1104614.25
298.1277328 425891.40625
END IONS
BEGIN IONS
TITLE=298.1281_5.07
RTINSECONDS=311.147628
PEPMASS=298.128095337419 75275232.0
CHARGE=1+
51.30689815 88059.65625
57.65388105 78830.0390625
58.91936702 77313.234375
61.55982825 82072.9140625
64.93554797 103886.078125
78.08859869 90652.265625
85.59998853 91098.4921875
85.76847252 87138.3046875
86.33204479 83230.2734375
90.42997111 94197.390625
92.04980832 99125.0
92.95423779 94410.859375
99.70635591 96554.2265625
102.0555308 105927.5
103.0547049 167137.953125
105.0700001 368567.03125
107.0493477 154893.515625
120.0809627 338868.25
121.0646753 156712.328125
123.5595876 99675.6171875
130.0653179 482885.71875
131.0494075 277934.6875
133.0647443 1022947.75
134.0602332 155955.8125
135.0802292 305952.59375
139.0756766 142409.484375
144.4034793 104166.125
145.0648077 150084.90625
146.0599105 188082.734375
146.1888941 90651.4921875
147.0805108 221816.78125
148.039103 2896273.75
149.0470655 180521.859375
150.0547304 116531.8515625
151.0752901 180843.625
158.0600823 879953.75
159.0807445 261285.84375
160.075779 271865.1875
161.0596026 1253760.625
162.0549266 241249.34375
163.0622423 119867.2578125
164.0341427 168502.078125
175.0624635 115266.203125
176.0705295 3460326.5
177.0540307 381433.4375
178.0862448 302707.625
179.070687 271121.25
189.0907334 705142.125
192.0658025 1326936.5
208.0968762 3428380.75
215.0699584 115910.0078125
220.097703 236545.609375
234.1121074 110977.3125
239.174451 111955.234375
END IONS
BEGIN IONS
TITLE=298.1287_5.88
RTINSECONDS=352.343616
PEPMASS=298.128733805929 308961056.0
CHARGE=1+
50.33463537 301777.8125
55.01843086 370722.5
59.04974939 453909.59375
60.13842679 277219.3125
71.28302044 367190.625
81.07033435 575287.4375
84.4954782 303780.875
86.70025689 374794.40625
86.92193348 322942.28125
89.50379501 337301.53125
91.05460252 1047228.9375
93.07035356 528078.375
95.04956746 1674556.125
105.0703196 2274310.0
107.085871 3368467.5
109.1010447 2031858.375
117.0702591 1340328.0
119.0855532 2567950.75
121.0653029 1128538.75
123.0803633 1387861.0
131.0856043 2135959.0
133.1009814 8709616.0
135.08068 6538736.5
137.0595358 1051059.125
143.0851287 2561394.0
145.0644893 1698416.75
147.0801395 4415163.0
149.0596679 2834950.75
151.0750445 2325338.0
159.0804331 3940289.25
161.0962645 14342021.0
163.0747467 6786832.0
177.0904587 6796405.0
179.107046 1320315.625
181.0861646 966079.75
187.0750327 3278871.75
189.0903407 7197464.5
191.0701813 1127810.0
195.1015636 832165.625
197.0596068 513227.28125
205.0864179 5545325.0
215.0695546 2902857.75
233.0804072 4293385.5
251.0910387 1954141.125
END IONS
BEGIN IONS
TITLE=298.1285_7.73
RTINSECONDS=465.813402
PEPMASS=298.128492093226 22469038.0
CHARGE=1+
55.01842973 103859.3828125
67.05457148 83801.2578125
70.02929715 174868.109375
74.02413103 191446.890625
79.05448224 133088.875
81.07030751 941819.9375
88.03962296 2043596.0
92.57042476 23548.439453125
93.07035164 53532.2734375
95.08601152 1218146.5
97.02866032 86185.9453125
99.93096644 27459.921875
105.0699945 97231.09375
109.0651667 34345.6328125
114.0552017 37798.26953125
116.0344314 355970.8125
119.0857059 201056.9375
123.0803145 955294.25
134.0446714 862229.8125
150.0913351 37298.16796875
165.0910912 433825.5625
184.0606957 190668.953125
192.1025046 101104.3984375
199.3605589 24117.216796875
203.0946854 65371.578125
212.0555867 78564.9453125
234.1120949 70725.25
END IONS
BEGIN IONS
TITLE=300.1441_4.45
RTINSECONDS=265.426416
PEPMASS=300.143890006743 37419484.0
CHARGE=1+
53.03916786 34343.3046875
53.22390543 31370.333984375
53.92881165 29278.861328125
55.01842884 64624.04296875
56.05016486 58387.84375
57.034122 61684.625
58.92386652 38080.88671875
67.05457039 34967.015625
69.03388683 81062.734375
70.02933256 33000.671875
79.05451778 98897.8828125
81.07033137 103931.734375
83.0496438 38376.546875
85.02867891 57907.2265625
91.05453769 218778.1875
93.07036598 222025.578125
95.04912457 48269.45703125
97.06492405 70622.2109375
105.0700092 221642.375
107.0855401 577004.5
109.0651649 147338.5
117.0702548 128295.328125
119.0857021 350279.71875
121.0646945 282086.4375
123.0803838 158258.421875
129.0703652 77977.3125
131.0854343 276533.5
132.0804959 79719.0
133.0648762 350549.3125
135.0801856 1050639.75
143.0855686 157107.78125
144.0658901 75092.84375
145.1011876 1116412.5
147.0803337 496954.53125
149.0959886 287747.71875
151.0751455 533768.125
155.0856205 89069.6796875
156.0654844 463782.15625
158.072329 147712.75
161.095615 641549.875
163.1114846 916148.3125
164.1069249 138737.8125
165.0912115 117280.71875
167.0701537 54552.22265625
171.0800482 121312.25
173.0955572 1132742.0
175.0756006 175241.171875
176.0707675 258944.40625
178.0862324 79663.546875
179.0706745 103758.578125
187.0994015 73262.984375
189.0905501 457636.75
190.0856101 331866.0
191.1065701 407305.3125
192.1008897 150828.765625
193.086014 140846.140625
199.0752335 84508.75
204.0656858 49666.19140625
207.1013716 93279.71875
211.0964332 203883.3125
215.0938759 50215.3203125
217.0861692 235325.0625
222.1117982 86437.375
224.1282241 74011.6328125
232.0971842 43396.4453125
233.1047471 61345.93359375
235.0964879 239504.921875
236.0914152 64967.8828125
251.1144217 44200.203125
253.107397 61905.734375
264.1239304 55105.08203125
282.1331103 868142.375
291.919368 37375.69140625
316.2540066 37891.765625
END IONS
BEGIN IONS
TITLE=300.1440_5.38
RTINSECONDS=326.96478
PEPMASS=300.144093247063 57888936.0
CHARGE=1+
50.80680307 56878.09765625
53.23937763 56042.8359375
53.5983377 64538.6484375
58.25321166 79238.375
60.03065929 64809.34375
61.49529441 64696.5078125
64.93778037 67241.203125
66.23065989 67323.6171875
66.8866985 71114.7578125
69.03389092 69176.0078125
76.70043174 68942.1953125
79.05485574 97471.8515625
81.07033617 160487.859375
83.76406856 73273.2421875
85.02868394 71493.734375
91.05460456 197548.828125
93.07035564 218106.0625
95.04956959 118063.484375
95.97014399 65751.265625
97.06492979 113029.6796875
105.069999 322081.3125
107.0854918 725434.0625
109.0651713 154086.375
117.0702617 202356.46875
119.0856202 397036.6875
121.1013162 304429.1875
131.0859612 340088.125
133.0648597 345207.75
135.0801704 1278481.25
143.0853886 187262.3125
145.1012569 1459116.625
147.080497 505030.0
149.0964014 376550.8125
151.0752131 745234.5
156.0652139 549341.5625
161.0955681 731190.1875
163.1114548 1325319.875
171.0800583 172486.25
173.0954346 1370332.5
175.075642 207643.9375
176.0706369 294321.96875
178.0862429 145457.421875
179.0706851 151834.484375
189.0905235 433206.0
190.0859493 376887.8125
191.106439 416568.875
192.1025128 175264.859375
193.1101995 87554.375
196.592177 73279.953125
198.5701058 76291.8046875
199.0752453 150214.765625
207.1013838 256313.4375
217.0850452 169482.125
235.0969333 311248.03125
236.0914291 126246.6328125
237.9009732 84029.8671875
242.7660211 84020.0
253.1074119 95663.6328125
282.1333346 862738.0625
END IONS
BEGIN IONS
TITLE=300.1443_5.77
RTINSECONDS=347.660148
PEPMASS=300.144184550815 272328224.0
CHARGE=1+
53.77871234 299570.65625
54.03996647 216142.21875
55.01843126 757803.5625
55.67343093 272500.65625
56.95639026 250155.03125
58.76484059 250762.21875
72.91250446 264026.0625
74.73158114 262920.40625
78.52757573 298031.21875
79.05470976 3599881.0
80.48889036 385313.5
81.07068107 413364.375
87.83827206 279642.90625
91.05443793 10059327.0
93.07035424 800552.9375
95.08604842 382979.25
100.2395704 267042.9375
101.6009462 276610.5625
102.0552929 1677803.125
103.0542062 277198.25
107.0491367 10669245.0
117.0700412 3829597.0
119.0855151 3626238.5
131.0856904 544740.25
132.0812215 369048.6875
133.0648433 443278.375
135.0806816 20747520.0
138.018635 506574.8125
142.0650597 627364.1875
144.0814762 506523.03125
145.0643724 4080554.25
147.080507 1224005.875
157.0370919 391743.28125
160.0757749 716032.75
161.0598195 660647.8125
163.0757088 9717542.0
171.675785 300532.53125
171.9117419 328935.28125
172.1128486 374185.15625
192.1025099 445790.5
194.0821768 401534.875
208.0970231 420213.4375
264.1233459 7409299.0
271.2672833 300099.15625
274.73639 339048.71875
292.7916361 298535.59375
298.2644764 329322.03125
307.2046575 358569.40625
END IONS
BEGIN IONS
TITLE=300.1439_7.29
RTINSECONDS=440.366064
PEPMASS=300.143763522777 24261222.0
CHARGE=1+
55.05480904 156809.90625
57.03412412 31588.984375
61.20455645 22868.29296875
62.92605072 24986.810546875
63.77864546 24024.98828125
67.05483325 99875.3359375
69.07034799 26038.55859375
70.02905896 137020.1875
74.02408863 289358.78125
79.0545496 324101.5625
81.07031851 566299.4375
88.03962222 2089779.375
91.05460257 112691.09375
93.0703086 380585.84375
97.10160356 392041.4375
105.0699967 107173.578125
107.0856121 535660.875
116.0344201 465691.8125
121.101181 351986.3125
125.0963425 591080.25
134.0447035 1379352.375
149.0961261 436101.28125
166.4798869 36405.828125
167.1068298 234639.9375
168.4269069 28142.505859375
172.8809787 29810.115234375
176.4467774 27868.876953125
176.55574 28781.892578125
194.1180781 32152.376953125
212.3267301 28757.8984375
235.2799222 32656.23828125
236.1275499 38632.328125
240.1225979 28127.75
254.1396956 53480.7421875
285.1868285 26480.96875
END IONS
BEGIN IONS	
TITLE=280.1180_4.92	
RTINSECONDS=299.4	
PEPMASS=280.1180 311912953	
CHARGE=1+	
55.01846	864665.9
56.15894	281493.8
56.50259	284241.8
57.12877	250839.3
63.49273	317263.6
70.02924	716495.9
73.05271	5999421
74.06049	950287.5
79.05475	1062323.3
81.07042	364735.2
86.06041	501428.9
91.05453	1187625.1
92.56789	372606.7
93.07022	845721.2
95.04948	433175
96.79649	339445.6
102.05518	4707186
103.05445	1248845.5
104.49885	314594.8
105.07012	4806047
107.04942	1008529.8
109.06502	385321.6
115.05447	1267461.5
117.0703	574834.8
117.30961	311100.3
119.04914	640042.2
120.08093	490017
121.02849	364944.3
121.065	1884511.3
123.04425	564476.6
130.06523	732328.9
130.21765	319223.9
131.04942	1639054.6
131.08546	886174.2
132.05679	293015.4
133.06479	9048858
135.08044	623176.5
141.06976	622517.1
143.04916	574235.3
144.0571	504987.2
145.06465	777232.4
146.07272	497681.6
147.04373	503369.9
148.03908	2521573
148.0759	990872.5
149.05965	4581468
150.06773	706885.1
151.07556	1227226.6
158.06015	649230.2
158.07224	388621.7
158.09644	462392
159.04413	926546.6
159.08058	860521.8
160.05186	435334.3
160.07549	343841.4
161.04662	499888.3
161.05963	7744686
161.09618	978304.3
162.05522	392501.2
162.06708	521333.1
163.0386	1518074.6
163.07582	391337.1
165.05478	337778.4
172.0755	592443.1
174.05499	378825.6
174.09151	479470.3
176.07071	1834415.1
177.05457	8328349.5
178.06252	2625383.3
178.08621	360075.5
179.07027	880555.1
186.09117	640391.2
187.07507	440299.8
187.0992	1153659.6
189.09116	533466.6
192.06577	749225.6
202.04961	879297
202.08586	454324.1
203.09357	730309.8
208.09726	622550.6
209.92503	364096.6
216.06514	373341
218.71956	362343.5
233.77831	373586.1
247.89529	366832
END IONS	
BEGIN IONS	
TITLE=280.1177_7.13	
RTINSECONDS=433.8	
PEPMASS=280.1177 111360526	
CHARGE=1+	
51.07802	35707.4
52.52984	31946
53.96787	37790.1
54.54081	35910.1
55.01846	35657.8
55.05486	69489.7
55.12222	40158.3
57.36248	35100.8
57.79965	37835.2
59.8339	46074.8
67.05486	56712.8
69.03397	122290.2
70.0292	66461.3
71.01342	49126.2
75.66756	37428.5
79.05475	153076
80.13351	42229.6
81.07032	167744.3
82.27708	37525
88.03956	56849
91.0546	356693.6
93.07028	103651.3
94.02922	95264.4
95.04946	210523.8
95.08589	100321.4
96.04476	55630.3
100.04057	38581.3
102.05518	59226.4
103.0546	117796.2
105.00931	43377.9
105.03363	51660.7
105.07013	538014.5
107.04936	143771.6
107.08559	95875.6
109.02852	54705.4
109.06506	135197.3
115.05444	177941
116.03456	46841.8
116.0623	96535.7
117.07005	192201
117.5792	48782.9
118.06505	47716.2
118.66518	49892.3
119.04929	140382.7
119.08574	767932.9
120.04459	46298
120.081	132849.1
121.06496	127261.7
122.02396	128420.2
122.06015	63846.9
122.0965	58049.4
123.04428	54120.7
123.08084	103168
124.03956	86873.6
129.07002	199635
130.06544	139702.2
131.0491	73027.2
131.07306	82200
131.08562	161037.8
132.04474	56587.1
132.08087	134614.5
133.06476	389447.2
134.0603	110388.1
135.04439	82685.9
135.08067	86776.4
137.05977	52464.1
140.03424	133415.5
141.06978	116771.3
144.05688	71304.3
145.06474	94107.9
146.06001	129048
146.09604	49889.4
147.08055	163078
148.03934	172755.9
148.07565	110484.6
149.05989	58345.3
150.05522	79535.1
150.09152	69683.3
151.07541	166250.7
154.0499	94748.5
156.08075	134655.9
158.06015	63004.2
158.09666	48611.7
159.06746	44333.1
159.08057	147324.9
160.0759	285433.9
161.05968	450845.4
161.08322	45786.5
161.09605	50698.9
170.04483	185450.9
170.06003	68059
174.05492	53637.4
174.09149	203489.6
175.09856	49935.4
176.07065	159455.3
177.05476	82554
177.07944	52810.1
178.08597	101328.2
179.07011	176139.6
180.0656	48699.4
182.04506	66271
184.07578	135755.4
185.08336	104931.6
186.09123	67140
187.07538	67595.1
187.84166	46842.7
188.07071	146355.2
189.07869	68909.7
192.10213	65235
202.08626	173972.5
203.0941	120376
208.09708	101231.9
213.07875	146887.7
220.09673	62995.4
230.08147	72655.4
231.08894	122317.8
261.79965	50849.1
274.53268	46443.6
280.11716	67280
END IONS	
BEGIN IONS	
TITLE=282.1331_4.20	
RTINSECONDS=250.2	
PEPMASS=282.1331 9724517	
CHARGE=1+	
54.97041	19931.7
55.01841	46222.7
55.05482	18228.2
59.04962	34659.8
66.72256	19711.3
72.04482	87192.1
73.05263	31536.4
74.0605	86951.8
77.9726	22454.1
78.40107	17291.5
78.75371	20487.4
79.05473	35505.7
81.07026	48418.9
83.04951	51050.8
86.06056	23020.7
88.09796	22012.3
91.05445	110195
91.07809	17806.1
92.56892	27657.6
93.07017	37818.4
95.0494	111421.6
95.08581	130116.5
96.57159	21522.5
98.68974	19288.5
99.88558	18394.5
100.03954	56431.5
101.45153	17406.6
102.05519	95569.3
103.05453	54082.9
103.05853	32240.4
104.05907	21675.3
105.07008	149521.5
106.04754	19460.2
106.07341	43369.4
107.04926	30353.6
107.08571	51209.2
115.05439	50876.5
116.05782	23111.8
117.06998	142909
118.04997	69867.8
119.04923	25398.6
119.0858	53514.8
121.065	64980.4
123.08051	322779.3
129.06996	43494.9
130.06541	23696.8
131.04921	66127.1
131.08545	37676.5
132.04446	28053.8
132.05215	27592.4
132.05692	36943.2
132.08066	26752
133.06474	180643.5
133.10124	18962.6
134.06837	57097.5
135.07208	38597.9
135.08046	86655.5
137.09599	21544.9
139.11124	29618.8
142.04993	75325.6
143.04922	26753.7
143.08536	31190.3
145.06491	116646.9
145.10115	40337.8
146.09651	24912.9
147.04407	23205.7
147.08035	78581.2
148.07541	25854.2
149.05974	74815.3
150.97148	19302.3
151.07533	40994.1
154.0498	28681.9
155.63547	19682.3
159.04396	23726.4
159.10435	20320.7
160.07541	34583.7
161.05977	152327.5
161.09587	61691.6
162.06276	36804.7
163.03964	19720.7
163.06543	70637
163.0753	88628.9
165.09105	90654.9
166.40352	21706.3
167.1066	63872.7
169.07362	20346.8
175.07521	47334.6
176.07072	42580
176.10674	33179.2
177.0544	42819.2
178.07516	22133.7
178.08656	45456
181.63696	22531.8
186.09113	39058
187.09909	41531.9
188.08286	29790.4
189.09108	93679.6
191.07047	61327.1
192.10194	48440.8
193.08591	65024.3
199.07498	26346.3
204.0656	45236.1
204.09175	20591.6
204.10181	40645.2
214.07607	21564
214.08598	52854.1
215.0941	35319.4
217.08629	42432.6
218.08078	35504.6
233.10439	41156.3
235.09641	40670.3
248.35492	22826
250.10701	86492.1
264.08704	25201.8
END IONS	
TITLE=282.1333_4.92	
RTINSECONDS=299.4	
PEPMASS=282.1333 921134784	
CHARGE=1+	
55.01839	155022
57.7483	123073.4
59.14125	96508
59.87509	98741.5
61.65574	100598.3
61.96259	92087
63.40337	96586.9
66.56699	97540.8
69.03407	220284.9
70.02927	153518.5
71.15945	121986.6
72.04493	113706.6
79.05466	341452.7
81.54082	128582.9
83.37864	115591.6
91.05451	850903.9
93.07021	380237.5
93.9571	105410.6
95.04951	260880.7
97.06511	184556.2
102.05521	460037
103.0548	121578.3
105.07006	831856.7
107.04935	825809
107.08571	378430.2
109.06479	135237.5
115.05462	161395
117.06998	912735
119.04961	129379.1
119.08559	1298481.6
121.06491	380218.7
128.06212	189466.9
129.06975	300136.2
130.06503	172071.3
131.08565	482922
132.05682	273755.5
132.08081	215799.1
133.05228	167086.9
133.0649	674855.4
133.10138	144021
134.06824	128876.3
134.76898	123540.5
135.08044	458430.6
142.06511	159105.7
143.08551	236996
144.08072	480896.2
145.06456	939304.9
145.10103	390786.3
146.07228	134502.6
147.04401	132398.3
147.08031	2418403.8
148.076	124384
149.05983	250180.2
149.09619	129203.5
158.09654	251427.3
159.06783	146477.8
159.0802	174278
160.07573	464073.9
161.05969	643036.7
161.09601	801928.7
163.0757	286277.8
165.09137	127062.5
166.36143	126742.4
168.08011	115831.2
171.10455	158823
172.07579	364883.9
172.11214	472881.3
173.09627	272309.8
173.59177	137168
174.06804	136721.3
175.07555	142795.7
176.07043	121615
176.10719	172735.6
179.07013	205337.3
186.09126	356251.7
187.09937	192792.1
189.09085	424708.5
190.08647	382217.1
191.07033	119159.5
192.1021	238526.7
194.07231	130729.8
200.07039	179349.8
200.47882	128048
216.10196	279625.4
217.08533	239096.8
218.08125	346738.4
238.64755	135652.4
265.07074	351616
271.72101	121827
END IONS	
BEGIN IONS	
TITLE=282.1332_5.49	
RTINSECONDS=332.4	
PEPMASS=282.1332 132165039	
CHARGE=1+	
51.04945	41060
56.4072	43505
72.04483	162395.9
73.05276	72561.3
79.0547	123766.8
81.07014	74954.2
91.05456	307159
92.56885	62447.5
93.07018	130910
95.04964	83694.4
97.36047	52258.7
101.17114	56375.2
101.33035	55061.1
102.05531	164072.1
103.0546	117020
103.08734	57361.2
105.0701	647193.6
106.07329	71372.7
107.04939	303218.7
107.07694	61441.8
107.08587	297665.7
109.06487	77632.3
115.05453	145516.6
117.07004	975739.5
119.08572	123042.4
121.06493	78458
123.08066	78633.1
128.06229	188220.6
129.06995	246023.3
130.0652	143389.1
130.07771	61195.8
131.04895	79332.2
131.08566	217699.8
132.0576	82120.8
133.06477	545733.8
134.06012	71198.8
134.06842	143034
135.07178	68234.8
135.08035	506881.9
139.29282	50578.1
141.06995	107232.3
142.06511	61249.8
143.07271	121460.8
143.08559	69311.4
144.08052	131945
145.05252	73798.4
145.06479	1066276.5
146.05998	178800.9
146.09561	58363.4
147.06804	55794.4
147.08035	243136.8
148.07571	120252.8
149.05971	65057.9
158.05995	116407.8
158.09651	243441.7
160.07513	107597.1
161.05952	335639.7
161.08357	79060.5
162.06291	148712.6
162.09117	110187.8
162.42326	65808
163.06494	90526.4
163.06876	67596.2
163.07524	565910.4
165.14268	52450.8
168.0807	172017.3
171.06787	93873.3
172.07529	359039.3
173.08362	64493.3
176.07076	164298.7
176.10703	112539.5
179.05916	76882.4
186.09163	374927.4
187.09897	140143.3
188.10657	99783.5
189.05333	69440.7
200.0705	264340.8
202.08632	208592.8
204.06578	80961.8
204.09294	63435.7
204.10188	140618.1
214.08585	104005.7
215.09398	130572.7
218.07188	106731.1
END IONS	
BEGIN IONS	
TITLE=282.1334_6.25	
RTINSECONDS=373.8	
PEPMASS=282.1334 25799080	
CHARGE=1+	
53.03904	17110.4
56.05006	18452.7
57.03391	19315.7
58.55754	14605.4
59.04965	17886.3
59.66767	15039.3
63.49568	18113.2
63.74768	15509.6
63.78756	13672.1
67.05453	16357.5
69.03396	95308.3
70.02917	35084.4
72.16843	14809.9
72.18002	14531.8
73.0527	87267.3
74.06052	30053.2
79.05466	146464.8
80.04988	20820.8
81.07026	44791.3
85.02866	16361.7
91.05451	226023.4
91.09853	20493.6
92.51034	20905.8
92.56905	18380.8
93.07026	92878.5
95.04935	120488.8
102.05527	105128.9
104.04984	26331.1
105.03366	53354.8
105.07006	165209.5
107.04929	141388.5
107.08575	113530.1
109.06493	24489.5
109.79474	18149.9
111.0586	17369.7
112.03947	24408.4
115.05441	60374.5
117.0579	20601
117.06995	194521.7
118.0653	30320.7
119.08552	102637.5
120.08086	34532
121.02802	18085.2
121.06485	79214.1
122.02399	18529.7
122.06014	53601.4
123.08084	20719.5
125.04715	19087.3
128.06204	68948.5
129.06975	44502.4
130.06531	58365.4
131.049	33512.5
131.08554	74633.5
132.04459	29198.4
132.08078	59041.8
133.05208	21739
133.06487	49259.3
134.05981	26921.9
134.09622	98383.3
135.04393	25442.1
135.08038	237754.7
136.076	19486.7
137.02321	33211.8
141.06992	25701.3
142.61832	19112.3
143.07297	36104.6
143.08545	71057.5
144.0808	76187.6
145.05217	28894.4
145.06477	209309.6
146.06004	186142.3
146.07256	20465
147.04424	21441.1
147.06789	56268.7
147.08029	93684.8
148.07573	61292.9
149.05954	21971.3
149.08356	31895.5
150.0914	32955.8
150.97765	18812.9
151.07553	47139.5
152.07036	24092.5
154.04974	38207
158.05986	34933.5
158.09631	113636.5
159.06808	20279.8
159.08046	59642.8
160.07542	103916.4
161.05971	73268.2
161.08333	330069.4
161.09596	35243
162.09113	178450.7
163.07504	99255.4
164.07053	64492.1
164.10696	20702.3
165.45407	19329.3
170.09618	30826
171.06772	70398.2
172.06082	21406.3
172.07529	106996.7
173.04694	23949.3
173.08322	51699.6
174.09143	25761.2
176.07066	43733.4
176.10692	75829.8
178.0864	117315.8
179.07018	93094
186.09108	183688.5
187.09875	91925.2
188.07114	28414.8
188.10684	111243.2
190.08582	87811.5
192.06537	55456.3
192.10207	54669.6
200.07063	58721.7
204.06523	24238.5
204.10152	78549.8
206.1174	20354.8
210.11122	18364.3
210.87601	22279.1
214.08588	54734.6
215.09415	76497.4
218.08061	42018
218.11771	25053.2
220.09808	22699.6
225.40173	17866.9
232.09735	28755.4
233.10454	81336
246.11244	34072.6
264.12228	25990.1
282.1337	33237
END IONS	
BEGIN IONS	
TITLE=282.1331_7.33	
RTINSECONDS=435.6	
PEPMASS=282.1331 24082630	
CHARGE=1+	
50.90518	1966.9
52.35534	2568.5
53.29498	2283.2
55.01835	7113.8
55.05479	10383.2
61.5587	1899.4
66.42326	2274.2
67.05479	5398.9
69.03391	4436.2
69.07037	3935.6
70.02921	6214
72.04483	2859.4
74.02411	3743.4
78.05914	2318.4
79.0546	39444.4
81.07034	17092.7
81.07231	2712
83.04945	3284.7
83.08606	2925.2
88.03963	56255.4
91.05456	29745.2
92.05794	3585.8
93.07016	34727.6
93.28865	2637
95.04955	12593.9
95.08575	9257.7
97.1015	11159.8
102.05514	9941.9
103.05447	5009.3
105.03366	4034.6
105.07018	22437
106.07333	2816.9
107.0494	10162.8
107.08574	53035.2
109.06509	5767.8
111.04398	3401.9
115.05445	9046.7
116.03433	4478.6
117.06999	18755.6
118.01726	2734.2
118.05024	3442.4
119.04936	2987.8
119.08541	12527.3
120.04491	2956
121.02838	3238.8
121.06488	13814
121.0921	2957.2
121.10123	26109.6
123.08047	7855.6
123.38524	2329.7
124.03934	3511.2
125.096	11127.8
128.06204	3816.1
129.06996	7386.8
131.04944	3188.4
131.08542	12851.8
132.04436	8065.6
132.08096	8466.7
133.0647	14596.5
134.04475	17888
134.06001	3022.8
135.08041	8859
137.02319	3554.6
138.0493	2742.5
140.03418	4320.4
142.06509	4315.1
143.03387	4954.4
143.08578	5832
144.08064	6733
145.06471	22245.1
145.1012	10231.8
146.06006	5272.1
146.0961	3019
147.0806	13564.4
149.09599	26043.9
151.07515	5242.9
152.07004	3284.3
155.05971	3051.2
158.05952	3695.9
160.07581	6380.5
161.05968	8884.4
161.08336	5377.6
161.09613	5496.8
162.09157	4657.8
163.05051	3365.7
163.07524	9468.3
167.10687	5839
170.09631	3482
172.06058	4970.2
172.0755	4611.5
172.97794	2712.4
173.0596	5265.8
174.09142	2768.5
176.1071	3754.7
179.07016	3887.5
186.09114	7841.4
188.01987	2692.9
188.10692	4905.5
189.0905	5646
192.10266	2830.4
194.08087	4331.9
204.06519	3767
204.10197	3899.7
204.36034	2464.3
214.08603	3358.5
215.09396	3711.9
217.08548	3332.1
218.08156	4072.2
228.16893	2461.5
233.10432	4342.6
282.09732	2779
282.22134	4467.3
END IONS	
BEGIN IONS	
TITLE=282.1331_7.49	
RTINSECONDS=445.2	
PEPMASS=282.1331 17656662	
CHARGE=1+	
55.01848	8289.2
55.05489	11722.9
55.6779	5094.8
59.49767	4861.7
61.26952	5877.4
68.01369	11451.1
69.03403	14094.5
70.02921	10612.8
71.02693	5496.2
71.04964	10515.7
78.04448	5848.5
79.05461	32728.7
81.07037	25242.9
88.0397	17396.4
91.0546	36088.1
93.03406	8376.8
93.07037	18403.6
95.04941	57680.1
95.0859	14919.7
96.04482	9404.8
102.05536	35768.1
103.05455	11190.8
105.03398	7645.1
105.07018	19270.7
106.07337	6795.2
107.04948	23860.9
107.08586	15474.6
109.06525	8423.8
115.05455	26145.6
116.82213	6573.1
117.07007	58379.2
119.04921	6823.1
119.08566	13638.7
120.08105	11239
121.02853	20808.9
121.06496	7322.4
122.0239	6673
123.08073	36897.9
124.03944	19489.4
125.09624	7345.4
128.06224	39719.9
129.07002	32558.4
130.06526	15844.4
130.07356	14003.1
130.07813	9863.7
131.08557	10236.1
132.08072	9160.2
133.06482	21326
134.06009	8893.8
135.04388	6539
135.08049	32563.7
140.03467	9665.9
141.07001	15582.9
142.0499	11331
142.3134	6900.1
143.04897	7367.6
143.08548	39558
144.08089	11723
145.06464	46997.3
146.0601	11065
146.09647	11441.7
147.08028	12485.5
148.039	7714
148.07603	10248
153.06989	6852.7
156.08075	12740.6
158.06009	9101.1
158.08748	9683.6
158.09657	18409.7
159.08054	8881.4
160.07568	12422.8
161.05989	15774.9
162.05504	22936.1
163.06248	15965.1
163.07549	28293.3
168.08067	12645.5
169.25923	6147.8
170.04468	8420.9
171.04805	8553.2
172.04982	9027.8
172.07588	17462.6
173.05962	8907.3
180.06569	15997.5
184.0502	14534.2
186.05536	8171.4
186.08232	8746.1
186.09181	21206.8
187.09119	8248.9
187.099	15485
190.05011	9791.1
191.07014	7714.9
194.08076	17324.1
200.07085	9871.6
204.06569	20883.2
210.10306	10835.8
213.07869	15679.8
214.08682	8909.7
215.08472	28908.3
215.09421	12042.6
233.10408	14132.6
236.11882	7294.5
239.69438	6608.1
246.10211	10608.5
257.89594	6741.4
282.12387	12164.3
END IONS	
BEGIN IONS	
TITLE=298.1283_4.37	
RTINSECONDS=259.2	
PEPMASS=298.1283 58197602	
CHARGE=1+	
55.58211	12176.2
58.0588	13933
58.22249	13340.2
59.04969	34047.7
61.92584	11715.5
69.03395	17424.2
71.04964	77013.4
72.04485	28450.4
76.43799	13291.4
77.03412	15139.4
79.05478	32788
81.07027	93786.1
83.01308	33703.9
83.04947	32479.9
83.90414	15284.6
91.05463	61400
93.07017	34869
95.04942	44004.3
99.04423	50819.9
100.03951	15435.3
102.05509	24552.9
103.0544	17794.5
105.07006	124014.8
107.04935	38294
107.08574	105297.4
109.02876	23776.9
109.065	26138.6
109.1013	45055
111.04414	14026.3
111.08067	46972.6
113.02324	18461.8
117.07003	73900.3
118.05001	35951.1
119.08556	97550.7
121.02858	26841.3
121.06467	98792.5
121.10146	16766.4
123.04403	28410
123.08052	62340.4
123.11711	16868.3
131.08539	71983.5
133.06479	136770.7
133.10114	236822.1
135.08043	242864.4
137.05965	36587.1
139.03891	60338.7
139.07542	48601.5
142.04997	15138.6
143.08563	28353.5
145.06462	103527.5
146.07234	24396.7
147.08054	113867.6
148.03947	58547.5
148.07579	34543.9
149.05952	97250.1
149.09619	58606
151.03893	55191.6
151.0751	106867.7
151.11169	24367.7
153.05434	40242.1
153.09087	26332.8
159.04463	19368.9
159.08028	280802.1
159.35291	16191.6
160.07538	20247.1
161.05954	117441.7
161.0959	280210.1
162.06787	27516.5
163.0387	15968.6
163.07521	515942
163.34711	17777.6
165.09102	22213.3
167.06987	16412.2
171.08112	14072.5
173.05972	54972.5
174.09096	32857.3
175.0994	17417
176.07037	93353.7
176.10706	18385
177.05418	34222.9
177.09074	356343.2
178.08577	20724.6
179.07019	59524.9
179.10669	24421.1
181.04924	23176.6
181.08586	121139.1
181.30118	16434.2
185.08327	17247.3
186.09152	15250
187.07524	159741.1
188.07021	38834.8
189.0544	28200.6
189.09088	145603.3
190.15015	15995.2
191.0703	96577.6
192.06535	87774.4
194.08115	26532.1
202.08643	38035.3
203.09387	280977.8
205.08556	251802.4
208.09697	84141.6
209.08044	295449.3
215.06993	55394.2
223.09642	19891.7
233.08058	143638.4
234.11226	43530.4
251.09142	100230
261.41763	15483.7
262.10635	16612.2
264.27292	16388.2
280.11798	44123.1
291.60507	15151.7
END IONS	
BEGIN IONS	
TITLE=300.1440_4.01	
RTINSECONDS=244.8	
PEPMASS=300.1440 75894833	
CHARGE=1+	
54.09445	14679.3
55.01852	16042.2
57.88408	15358.3
63.31537	15275.7
67.45661	16393.4
69.03391	18606.3
72.04485	24826.1
73.0527	18460.6
73.69779	14641.3
79.05465	47147.2
83.01314	18446
83.04931	20516
89.06017	49820.8
89.49408	14005.5
90.92667	17892.7
91.05456	79769.8
92.56846	23060.9
93.0703	18921.4
95.04948	26433.9
96.49072	17667
98.87121	16095.3
102.05518	52772.7
103.05434	15899.5
105.07005	98273.8
107.04942	72356.6
107.08576	63357.7
115.05448	28382.4
117.07	95730.8
118.05006	26506.9
119.0496	21708.6
119.08547	115701.5
121.06482	37871.2
123.08051	60838.4
129.06989	41281.4
130.06514	31597.6
131.08565	60123.5
132.0443	35158.2
132.08127	22174.2
133.06468	84567.3
133.10123	16107.5
134.0966	22223.8
135.08035	150065.4
139.84784	17359.4
145.06483	103781.5
145.08817	20509.6
145.10106	78220.6
146.09612	23338.3
147.08025	385223.3
148.07571	28204.2
149.0596	156719.5
149.09621	41663.8
150.09091	22113.4
151.07585	29528.9
159.08057	22741.8
160.07594	57606.3
161.05949	406154.7
161.09584	112437.2
162.05507	58716.2
162.06778	31588.5
162.09125	75881.2
163.07518	177439.7
163.09842	19268.3
163.11157	61703.4
165.09077	136265.7
167.10655	58663.1
172.11198	79215
173.09628	54487.8
174.06758	30866.1
175.07516	194281.2
175.08206	24082.7
176.07072	34342.3
176.10681	28551.5
178.08571	31757.4
181.08536	25754.9
187.09889	37136.6
187.28641	17402
189.09073	196266
189.11465	25668.8
190.08604	158684.5
191.0701	27191.9
191.09407	62227.6
191.10629	152963.9
191.71017	15953.8
192.10181	103360.5
193.08595	95376.7
194.1174	34050.5
195.56271	17354.3
204.10159	18161.3
205.09961	26311
207.10149	33231.8
217.08566	83986.2
235.09663	63120.7
264.12253	21611.2
282.13364	36755.3
END IONS	
BEGIN IONS	
TITLE=300.1439_4.69	
RTINSECONDS=286.2	
PEPMASS=300.1439 203574043	
CHARGE=1+	
55.01838	41415.1
56.26795	42752.7
61.72639	42828.1
62.30976	38142
67.05465	47265.2
73.05273	55145.9
79.0546	97579.6
80.67526	42334.1
91.05434	85979.7
93.07032	77132
102.05514	209723.8
103.05432	58417.1
105.07008	182531.8
107.04922	219961.1
107.0857	396525.6
117.06998	377407.9
119.08558	228221
121.06493	101313.4
121.10124	78065.1
123.08049	60510
129.06993	133354
130.06512	83094.4
131.08559	196250
131.2995	42695.3
132.04419	96905.9
132.08075	89128
133.06459	272563
133.10103	88649.8
135.08035	382771.2
137.73006	41943.3
141.19064	47550.9
143.08553	69834.1
144.08083	69499.9
145.0647	835921.9
145.08838	85489.7
145.10104	324590.8
146.0724	65619.3
147.08025	851852
147.08557	82202.3
148.07506	50072.2
149.05969	186865.8
149.0961	155245.3
150.1741	53800.6
151.07526	108056.4
159.08093	51928.3
160.07547	187976.9
161.05963	663104.3
161.09605	434250.8
162.05528	83748.8
162.06725	92372.6
162.09148	130898.6
163.0752	369800.5
163.11143	122495
165.09119	145179.4
171.10382	109805.5
172.076	70858.5
172.11171	207872.2
173.09599	185439.3
174.06761	57459.3
175.07527	364911.4
175.19032	50906.3
176.10681	82307.4
177.17973	50408.5
178.08571	62504.1
184.66573	45765.4
186.09186	67965.5
187.09877	59226.1
188.10727	74665
189.09096	424205
190.08577	218526.3
191.09375	66870.3
191.1066	239268.6
192.10213	65416
193.08574	96940.4
194.11745	67377.4
197.08353	47607.8
198.95634	49932.7
199.07556	95615.3
200.07111	60331
204.06551	47308.7
204.1013	91370.7
204.58601	50683
207.10202	63583.6
211.09644	48770.9
213.05991	57310
215.0939	103482.3
217.08606	140360.8
220.09743	55611.4
222.11238	56041.6
223.93588	46481.7
224.78372	45383.4
233.10455	48739.2
235.08472	53246.1
282.13306	169844.8
292.04474	50397.4
END IONS	
